# Supplementary material for: Genotypic variation in winter wheat for fusarium foot rot and its biocontrol using Clonostachys rosea
Source: G3 (Bethesda). 2024 Oct 7;14(12):jkae240. doi: 10.1093/g3journal/jkae240 (PMC11631536; doi:10.1093/g3journal/jkae240)
Supplement: jkae240_Supplementary_Data [file jkae240_supplementary_data.zip › Table_S1_G3-2024-405205.xlsx]

## Sheet: Sheet 1
Table S1: List of 190 winter wheat genotypes from NordGen gene bank with information on accession name and type, country of origin, release year, date received and pedigree description
nordID	genID	cultivar	release_year	country	accession_type	received_date	pedigree_description
Kranich		Kranich	2007	Germany
Stava
Festival
NGB1	593002	Iduna	1911	Sweden	Cultivar	1980-11-17	Selection from Squarehead; Cultivar release year: 1911; Cultivar marketing year: 1911; Cultivar withdrawn year: 1920
NGB10	593003	Äring II	1936	Sweden	Cultivar	1980-11-17	Ankar x Saxo; Cultivar release year: 1936; Cultivar marketing year: 1936; Cultivar withdrawn year: 1952
NGB11	593004	Äring III	1940	Sweden	Cultivar	1980-11-17	Selection from Äring I; Cultivar release year: 1940; Cultivar marketing year: 1940; Cultivar withdrawn year: 1952
NGB11316	593005	Kalle	1990	Norway	Cultivar	1993-10-06	Møystad 7044/kavkas//Møystad 7066; Cultivar approved year: 1990
NGB11317	593006	Rida	1976	Norway	Cultivar	1993-10-06	(MO-0944-15 x Redcoat) x Trond; Cultivar release year: 1976; Cultivar approved year: 1976; Cultivar withdrawn year: 1993
NGB11425	593007	Starke II - LR	1968	Denmark	Unknown	1994-11-01	Selection from Starke; Cultivar release year: 1968; Cultivar approved year: 1969; Cultivar marketing year: 1970
NGB12	593008	Eroica	1943	Sweden	Cultivar	1980-11-17	WW 5133 x Äring; Cultivar release year: 1943; Cultivar approved year: 1943; Cultivar marketing year: 1943; Cultivar withdrawn year: 1955
NGB12242	593010	Pansar I	1915	Sweden	Cultivar	1996-10-09	Kolte x Grenadier; Cultivar release year: 1915; Cultivar marketing year: 1915; Cultivar withdrawn year: 1921
NGB12243	593011	Ergo II	1949	Sweden	Cultivar	1996-10-09	(S)Ergo-I; Cultivar release year: 1949; Cultivar approved year: 1949; Cultivar marketing year: 1949; Cultivar withdrawn year: 1959
NGB12244	593012	Konge III	1939	Denmark	Cultivar	1996-10-09	Pajbjerg Konge II X Little Tich; Cultivar release year: 1939
NGB13	593013	Virtus	1945	Sweden	Cultivar	1980-11-17	Ergo x Svea II; Cultivar release year: 1945; Cultivar approved year: 1968; Cultivar marketing year: 1970; Cultivar withdrawn year: 1976
NGB13023	593014	Ritmo		Netherlands	Unknown	1997-01-01
NGB13430	593015	Finnish Winter Wheat (Pi181455)		Finland	Unknown	1997-05-20
NGB13442	593016	Winter Wheat From Bohuslän			Unknown	1997-05-20
NGB13444	593017	-		Sweden	Landrace	1997-05-20
NGB13445	593018	Ångermanland		Sweden	Landrace	1997-05-20
NGB13446	593019	Tystofte smaahvede	1909	Denmark	Cultivar	1997-05-20	Selection in Squarehead; Cultivar release year: 1909
NGB13479	593020	Stava	1995	Sweden	Cultivar	1997-10-01	(Helge M7D1 x Helge M7D2) x WW31254; Cultivar approved year: 1995
NGB13576	593021	Urban	1981	Germany	Cultivar	1997-10-13	Kranich/Diplomat
NGB13659	593022	Bjørke	1997	Norway			SvU75630 / Rida; Cultivar release year: 1997; Cultivar approved year: 1997
NGB14	593023	Aros	1947	Sweden	Cultivar	1980-11-17	Äring x Ergo; Cultivar release year: 1947; Cultivar approved year: 1948; Cultivar marketing year: 1947; Cultivar withdrawn year: 1959
NGB14114	593024	Gunbo	1997	Sweden	Cultivar	1999-09-02	Cultivar release year: 1997; Cultivar approved year: 1997
NGB14115	593025	Mjölner	1996	Sweden			TL340/StarkeM//W25458; Cultivar release year: 1996; Cultivar approved year: 1996
NGB14116	593026	Rental	1993	Sweden	Cultivar	1999-09-02	Cultivar approved year: 1993; Cultivar withdrawn year: 1999
NGB14117	593027	Stava	1995	Sweden	Cultivar	1999-09-02	(Helge M7D1 x Helge M7D2) x WW31254; Cultivar approved year: 1995
NGB14118	593028	Rudolf rubin	1921	Sweden	Cultivar	1999-09-02	Kolben x Dala (landrace); Cultivar release year: 1921; Cultivar marketing year: 1922; Cultivar withdrawn year: 1936
NGB14286	593029	S-5		Sweden	Landrace	2001-05-09
NGB15	593030	Eroica II	1951	Sweden	Cultivar	1980-11-17	Selection from Eroica I; Cultivar release year: 1951; Cultivar approved year: 1951; Cultivar marketing year: 1951; Cultivar withdrawn year: 1962
NGB15070	593031	Kirsten	1997	Denmark	Cultivar	2002-01-07	Cultivar approved year: 1997; Cultivar withdrawn year: 2007
NGB15071	593032	Lone	1994	Denmark	Cultivar	2002-01-07	Sleipner x Rendezvous; Cultivar release year: 1994; Cultivar approved year: 1994
NGB15072	593033	Brandt	1999	Denmark	Cultivar	2002-01-07	Brigadier/Lynx; Cultivar approved year: 1999
NGB15075	593034	Karat	2000	Denmark	Cultivar	2002-01-07
NGB15076	593035	Arlo		Denmark	Cultivar	2002-01-07
NGB16	593036	Banco	1953	Sweden	Cultivar	1980-11-17	(WW 6518 x WW 6431) x Ankar II; Cultivar release year: 1953; Cultivar approved year: 1953; Cultivar marketing year: 1953; Cultivar withdrawn year: 1966
NGB16675	593037	Saxild	2002	Denmark	Cultivar	2005-01-05	Britta x (Pepital x Gawain); Cultivar approved year: 2002
NGB16679	593038	Abba	2002	Denmark	Cultivar	2005-01-05	A 0336.19 x Catamaran; Cultivar approved year: 2002
NGB16909	593041	Probat	2000	Denmark	Cultivar	2006-01-19	Athlet x Beaufort; Cultivar approved year: 2000
NGB16910	593042	Stakado	1995	Denmark	Cultivar	2006-01-19	AD 7020 x AO 7021; Cultivar release year: 1995
NGB16916	593001	Galicia	2010	Denmark	Cultivar	2006-01-19	Cultivar approved year: 2000
NGB17	593043	Ertus	1953	Sweden	Cultivar	1980-11-17	Eroica x Virtus; Cultivar release year: 1953; Cultivar approved year: 1953; Cultivar marketing year: 1953; Cultivar withdrawn year: 1964
NGB17135	593044	Sampo	1933	Finland	Cultivar	2006-07-05	Thule II/Finnish landrace; Cultivar approved year: 1933
NGB17137	593045	Väinö		Finland	Cultivar	2006-07-05	(Gluten X Varma) X (Siperian line X Svea II); Cultivar approved year: 1955
NGB17141	593046	Pitkävihneinen maatiainen		Finland	Landrace	2006-07-05
NGB17142	593047	Kökar		Finland	Landrace	2006-07-05
NGB18	593048	Starke	1959	Sweden	Cultivar	1980-11-17	WW 11556 x WW 11376; Cultivar release year: 1959; Cultivar approved year: 1959; Cultivar marketing year: 1959; Cultivar withdrawn year: 1980
NGB18629	593049	Olympia	1941	Finland	Cultivar	2008-01-02	Local cultivar from Uusimaa, Finland; Cultivar release year: 1941
NGB19	593050	Trond	1960	Sweden	Cultivar	1980-11-17	Virtus x WW 9344; Cultivar release year: 1960; Cultivar approved year: 1960; Cultivar marketing year: 1960
NGB2	593051	Standard	1921	Sweden	Cultivar	1980-11-17	Iduna x Tystofte Smaahvede; Cultivar release year: 1921; Cultivar marketing year: 1921; Cultivar withdrawn year: 1952
NGB20	593052	Thor	1961	Sweden	Cultivar	1980-11-17	WW 11376 x WW 11379; Cultivar release year: 1961; Cultivar marketing year: 1961
NGB21	593053	Norre	1962	Sweden	Cultivar	1980-11-17	Eroica x Virtus; Cultivar release year: 1962; Cultivar approved year: 1962; Cultivar marketing year: 1964; Cultivar withdrawn year: 1973
NGB21864	593054	Otso	1989	Finland	Cultivar		Elo x Vakka; Cultivar release year: 1989; Cultivar approved year: 1995; Cultivar marketing year: 1989
NGB22	593055	Starke II	1968	Sweden	Cultivar	1980-11-17	Selection from Starke; Cultivar release year: 1968; Cultivar approved year: 1969; Cultivar marketing year: 1970
NGB23	593056	Holme	1972	Sweden	Cultivar	1980-11-17	Starke x (Odin x Banco); Cultivar release year: 1972; Cultivar approved year: 1972; Cultivar marketing year: 1973
NGB23170	593057	Kuikka		Finland	Landrace
NGB23171	593058	Istäsuomalainen		Finland	Landrace
NGB23345	593059	Alrø	1999	Denmark	Cultivar		PF 97227-2 x Parade; Cultivar approved year: 1999
NGB23346	593060	Dirigent	1999	Denmark	Cultivar		Ritmo x Reaper; Cultivar approved year: 1999
NGB23347	593061	Facet	1995	Sweden	Cultivar		(WW 28250 x Vuka) x Hustler
NGB23348	593062	Frimegu	1995	Denmark	Cultivar		KD 6019 x Apollo; Cultivar release year: 1995
NGB23349	593063	Hybris	1998	Denmark	Cultivar		Hybrid; Cultivar release year: 1998; Cultivar hybrid info: hybrid
NGB23350	593064	Junker	1988	Sweden	Cultivar		Sv 70355 x Maris Huntsman; Cultivar release year: 1988
NGB23351	593065	Miller	2000	Denmark	Cultivar		Tambor x (Ritmo x Pentium); Cultivar approved year: 2000
NGB23352	593066	Pentium	1996	Denmark	Cultivar		Talon x Rendezvous; Cultivar approved year: 1996
NGB23353	593067	Revelj	2000	Sweden	Cultivar		Kanzler M15 M28; Cultivar approved year: 2000
NGB23356	593068	Skjaldar	1976	Norway	Cultivar		MO-0944-15/RedCoat//Trond; Cultivar release year: 1976; Cultivar approved year: 1976; Cultivar withdrawn year: 1990
NGB23357	593069	Solist	1999	Denmark	Cultivar		Ritmo x (Fresco x Haven); Cultivar approved year: 1999
NGB23358	593070	Terra	1994	Denmark	Cultivar		Kraka x TJB 730/3637; Cultivar release year: 1994
NGB23360	593072	Wasmo	1999	Denmark	Cultivar		Britta x Nova; Cultivar approved year: 1999
NGB23363	593073	Cardos	1998	Germany	Cultivar		((Capelle Deprez x VPM 1) x Taras) x Hadm. 23060/81; Cultivar release year: 1998
NGB23364	593074	Gefion	1998	Denmark	Cultivar		(Focus x Kraka) x Apollo; Cultivar release year: 1998
NGB23678	593075	Loyal		Sweden	Cultivar		Finess(sib)/Ritmo; Cultivar approved year: 2008
NGB23679	593076	Ambition		Denmark	Cultivar		Ritmo x A 0119.7; Cultivar approved year: 2004
NGB23681	593077	Mariboss		Denmark	Cultivar		Hunter x K 6011.05; Cultivar approved year: 2007
NGB23682	593078	Hereford		Denmark	Cultivar		Solist x Deben; Cultivar approved year: 2006
NGB23780	593079	Agrestis	2001	Denmark	Cultivar		(Sj 0199 x Abunda) x Rialto; Cultivar approved year: 2001
NGB24	593080	Walde	1945	Sweden	Cultivar	1980-11-17	Ergo x Svea II; Cultivar release year: 1945; Cultivar approved year: 1945; Cultivar marketing year: 1945; Cultivar withdrawn year: 1966
NGB2434	593081	Folke	1981	Sweden	Cultivar	1982-12-20	Holme (= WW 18168) x Walde (= WW 18609); Cultivar release year: 1981; Cultivar approved year: 1981; Cultivar marketing year: 1981; Cultivar withdrawn year: 1998
NGB2435	593082	Holger	1981	Sweden	Cultivar	1982-12-20	WW 2259-68 x WW 2250-68; Cultivar release year: 1981
NGB25	593083	Sture	1975	Sweden	Cultivar	1980-11-17	WW 63-65 x WW 77-65; Cultivar approved year: 1975
NGB26	593084	Helge	1980	Sweden	Cultivar	1980-11-17	Holme (= WW 18168) x WW 18179 (= Starke x Nore); Cultivar release year: 1980; Cultivar approved year: 1980; Cultivar marketing year: 1981
NGB3	593085	Jarl	1925	Sweden	Cultivar	1980-11-17	Iduna x line from Sammetsvete from Uppland; Cultivar release year: 1925; Cultivar approved year: 1926; Cultivar marketing year: 1925; Cultivar withdrawn year: 1944
NGB31181	593086	Cymbal	2012	Sweden	Cultivar		SW 47189 x Bravur; Cultivar approved year: 2012
NGB31730	593087	Penta Sejet	2001	Denmark	Cultivar		Pentium/Tambor; Cultivar approved year: 2001
NGB334	593088	Linna	1965	Finland	Cultivar	1980-01-01	TA A 2701 x Virtus; Cultivar release year: 1965; Cultivar approved year: 1976; Cultivar withdrawn year: 1990
NGB343	593089	Nisu	1966	Finland	Cultivar	1980-01-01	Vakka x; Cultivar release year: 1966
NGB344	593090	Vakka	1959	Finland	Cultivar	1989-03-15	Varma x Kehra; Cultivar release year: 1959; Cultivar approved year: 1960; Cultivar marketing year: 1959; Cultivar withdrawn year: 1964
NGB347	593091	Aura	1976	Finland	Cultivar	1980-01-01	Ertus x Vakka; Cultivar release year: 1976
NGB348	593092	Jyvä	1965	Finland	Cultivar	1980-01-01	Vakka; Cultivar release year: 1965
NGB4	593093	Ankar	1928	Sweden	Cultivar	1980-11-17	Iduna x Bore; Cultivar release year: 1928; Cultivar marketing year: 1928; Cultivar withdrawn year: 1934
NGB4494	593094	Borstvete från Gotland		Sweden	Landrace	1986-08-16
NGB4770	593096	Als	1923	Denmark	Cultivar	1984-04-12	Selection from landrace from Als; Cultivar release year: 1923
NGB4783	593097	Storvik sjundeå		Finland	Landrace	1984-04-12
NGB4799	593098	Atchena K.62		Afghanistan	Landrace	1984-04-12
NGB5	593101	Saxo	1929	Sweden	Cultivar	1980-11-17	Repeated selection among deviating plants of Tystofte Smaahvede II; Cultivar release year: 1929; Cultivar approved year: 1929; Cultivar marketing year: 1929; Cultivar withdrawn year: 1936
NGB5147	593102	Squarehead II	1909	Sweden	Cultivar	1985-11-26	Selection in Squarehead (Selection in Victoria) from Abed
NGB5151	593103	Deh Kundi K.244		Afghanistan	Landrace	1985-11-26
NGB5152	593104	Gusalek K.17		Afghanistan	Landrace	1985-11-26
NGB5153	593105	Hunsballe R	1955	Denmark	Cultivar	1985-11-26	Selection from X-ray treated Jubilé; Cultivar release year: 1955
NGB6	593106	Ankar II	1928	Sweden	Cultivar	1980-11-17	Ankar x Saxo; Cultivar release year: 1928; Cultivar approved year: 1932; Cultivar marketing year: 1932; Cultivar withdrawn year: 1948
NGB6383	593107	Skandia	1935	Sweden	Cultivar	1986-11-24	Kron x Fylgia; Cultivar release year: 1935; Cultivar approved year: 1935; Cultivar marketing year: 1935; Cultivar withdrawn year: 1941
NGB6388	593108	Lading skæghvede		Denmark	Landrace	1986-11-24	fr. Mundelstrup
NGB6392	593109	Kabel K.238		Afghanistan	Landrace	1986-11-24
NGB6691	593110	Lantvete från Halland		Sweden	Landrace	1987-04-21
NGB6692	593111	Lantvete från Uppsala		Sweden	Landrace	1987-04-21
NGB6693	593112	Kotte	1950	Sweden	Cultivar	1987-04-21	Selection from landrace from Skane; Cultivar release year: 1950
NGB6694	593113	Extra squarehead	1900	Sweden	Cultivar	1987-04-21	Selection from Leutenritzer Squarehead; Cultivar release year: 1900; Cultivar marketing year: 1900; Cultivar withdrawn year: 1909
NGB6695	593114	Bore	1902	Sweden	Cultivar	1987-04-21	Selection from English wheat; Cultivar release year: 1902; Cultivar approved year: 1902; Cultivar marketing year: 1906; Cultivar withdrawn year: 1923
NGB6696	593115	Grenadier II	1907	Sweden	Cultivar	1987-04-21	Selection from Grenadier; Cultivar release year: 1907; Cultivar marketing year: 1907; Cultivar withdrawn year: 1913
NGB6697	593116	Extra squarehead II	1909	Sweden	Cultivar	1987-04-21	Grenadier x Extra Squarehead; Cultivar release year: 1909; Cultivar marketing year: 1909; Cultivar withdrawn year: 1916
NGB6698	593117	Pudel	1910	Sweden	Cultivar	1987-04-21	Selection from Shiriff wheat from England; Cultivar release year: 1910; Cultivar marketing year: 1910; Cultivar withdrawn year: 1914
NGB6699	593118	Renodlat sammetsvete	1910	Sweden	Cultivar	1987-04-21	Selection through purification of wheat from Ulltuna, Uppland; Cultivar release year: 1910; Cultivar marketing year: 1910; Cultivar withdrawn year: 1921
NGB6700	593119	Sol	1911	Sweden	Cultivar	1987-04-21	Selection from Skånskt Lantvete; Cultivar release year: 1911; Cultivar withdrawn year: 1919
NGB6701	593120	Sol II	1916	Sweden	Cultivar	1987-04-21	Sol x Extra Squarehead II; Cultivar release year: 1916; Cultivar marketing year: 1916; Cultivar withdrawn year: 1931
NGB6702	593121	Thule II	1917	Sweden	Cultivar	1987-04-21	Pudel x Sammetsvete (landrace); Cultivar release year: 1917; Cultivar marketing year: 1917; Cultivar withdrawn year: 1942
NGB6703	593122	Pansar III	1919	Sweden	Cultivar	1987-04-21	Selection from Pansar; Cultivar release year: 1919; Cultivar marketing year: 1919; Cultivar withdrawn year: 1925
NGB6704	593123	Svea I	1924	Sweden	Cultivar	1987-04-21	Pudel x Sammetsvete (landrace); Cultivar release year: 1924; Cultivar marketing year: 1924; Cultivar withdrawn year: 1928
NGB6705	593124	Riddar	1922	Sweden	Cultivar	1987-04-21	Pansar x Fylgia; Cultivar release year: 1922; Cultivar marketing year: 1922; Cultivar withdrawn year: 1927
NGB6706	593125	Birgitta	1922	Sweden	Cultivar	1987-04-21	Tystofte Smaahvede x Extra Squarehead II; Cultivar release year: 1922; Cultivar marketing year: 1922; Cultivar withdrawn year: 1926
NGB6707	593126	Pansar III	1923	Sweden	Cultivar	1987-04-21	Repeated selection from Pansar I; Cultivar release year: 1923; Cultivar marketing year: 1923; Cultivar withdrawn year: 1929
NGB6708	593127	Kron	1925	Sweden	Cultivar	1987-04-21	Sol II x Pansar; Cultivar release year: 1925; Cultivar approved year: 1925; Cultivar marketing year: 1925; Cultivar withdrawn year: 1935
NGB6709	593128	Stål	1927	Sweden	Cultivar	1987-04-21	Sol II x Pansar; Cultivar release year: 1927; Cultivar marketing year: 1927; Cultivar withdrawn year: 1952
NGB6710	593129	Sol III	1929	Sweden	Cultivar	1987-04-21	Selection from Sol II; Cultivar release year: 1929; Cultivar approved year: 1929; Cultivar marketing year: 1929; Cultivar withdrawn year: 1938
NGB6712	593130	Bore II	1931	Sweden	Cultivar	1987-04-21	Bore I x Sol I; Cultivar release year: 1931; Cultivar approved year: 1931; Cultivar marketing year: 1931; Cultivar withdrawn year: 1941
NGB6713	593131	Gyllen II	1935	Sweden	Cultivar	1987-04-21	Kron x Bore II; Cultivar release year: 1935; Cultivar marketing year: 1935; Cultivar withdrawn year: 1938
NGB6714	593132	Thule III	1936	Sweden	Cultivar	1987-04-21	Thule II x Sv 0762; Cultivar release year: 1936
NGB6715	593133	Sol IV	1937	Sweden	Cultivar	1987-04-21	Kron x SOL II; Cultivar release year: 1937; Cultivar approved year: 1937; Cultivar marketing year: 1937; Cultivar withdrawn year: 1957
NGB6716	593134	Gyllen II	1938	Sweden	Cultivar	1987-04-21	Kron x Bore II; Cultivar release year: 1938; Cultivar approved year: 1938; Cultivar marketing year: 1938; Cultivar withdrawn year: 1952
NGB6717	593135	Skandia II	1939	Sweden	Cultivar	1987-04-21	Selection from Skandia I; Cultivar release year: 1939; Cultivar approved year: 1939; Cultivar marketing year: 1939; Cultivar withdrawn year: 1954
NGB6718	593136	Gluten	1939	Sweden	Cultivar	1987-04-21	Svea II x Sv 0870 (= Pansar x Thule II); Cultivar release year: 1939; Cultivar approved year: 1939; Cultivar marketing year: 1939; Cultivar withdrawn year: 1954
NGB6719	593137	Borg	1943	Sweden	Cultivar	1987-04-21	Kron x Jarl; Cultivar release year: 1943; Cultivar approved year: 1943; Cultivar marketing year: 1943; Cultivar withdrawn year: 1954
NGB6720	593138	Skandia III B	1955	Sweden	Cultivar	1987-04-21	Skandia x; Cultivar release year: 1955
NGB6721	593139	Hansa Svalöf	1945	Sweden	Cultivar	1987-04-21	Sol III x Standard; Cultivar release year: 1945; Cultivar approved year: 1947; Cultivar marketing year: 1948; Cultivar withdrawn year: 1964
NGB6722	593140	Pärl II	1946	Sweden	Cultivar	1987-04-21	Sv 0912 x Svea; Cultivar release year: 1946; Cultivar approved year: 1946; Cultivar marketing year: 1946; Cultivar withdrawn year: 1952
NGB6723	593141	Odin	1949	Sweden	Cultivar	1987-04-21	Gluten x Ergo; Cultivar release year: 1949; Cultivar approved year: 1949; Cultivar marketing year: 1949; Cultivar withdrawn year: 1973
NGB6724	593142	Robur	1949	Sweden	Cultivar	1987-04-21	Skandia II x Sv 36-175; Cultivar release year: 1949; Cultivar approved year: 1949; Cultivar marketing year: 1949; Cultivar withdrawn year: 1956
NGB6725	593143	Svale	1955	Sweden	Cultivar	1987-04-21	Skandia II x Eroica I; Cultivar release year: 1955; Cultivar approved year: 1958; Cultivar marketing year: 1955; Cultivar withdrawn year: 1966
NGB6726	593144	Diana	1957	Sweden	Cultivar	1987-04-21	Sol II x Svea II; Cultivar release year: 1957
NGB6727	593145	Ölve	1959	Sweden	Cultivar	1987-04-21	Eroica x K 01281 (mother line to Hansa); Cultivar release year: 1959; Cultivar approved year: 1959; Cultivar marketing year: 1960; Cultivar withdrawn year: 1966
NGB6728	593146	Seba	1969	Sweden	Cultivar	1987-04-21	x Sv 01543 A, crosses between Eroica, Skandia II, Banco and Heine ^7; Cultivar release year: 1969; Cultivar approved year: 1969; Cultivar marketing year: 1970; Cultivar withdrawn year: 1975
NGB6729	593147	Virgo	1968	Sweden	Cultivar	1987-04-21	(Demeter x Virtus) x Odin; Cultivar release year: 1968; Cultivar approved year: 1968; Cultivar withdrawn year: 1976
NGB6730	593148	Solid	1973	Sweden	Cultivar	1987-04-21	Banco x Werla; Cultivar release year: 1973; Cultivar approved year: 1973; Cultivar marketing year: 1973
NGB6731	593149	Hildur	1976	Sweden	Cultivar	1987-04-21	Sv 60504 x Starke; Cultivar release year: 1976; Cultivar approved year: 1976; Cultivar marketing year: 1979
NGB6773	593150	Hankkijan ilves	1984	Finland	Cultivar	1987-01-08	HJA B 356 x Vakka; Cultivar release year: 1984
NGB7	593151	Äring	1932	Sweden	Cultivar	1980-11-17	Ankar x Saxo; Cultivar release year: 1932; Cultivar marketing year: 1932; Cultivar withdrawn year: 1941
NGB7027	593152	Dania	1926	Denmark	Cultivar	1988-11-01	Wilhemina X Abed Storaks; Cultivar release year: 1926
NGB7034	593153	Mendel	1950	Sweden	Cultivar	1988-11-01	Standard x Trifolum 14; Cultivar release year: 1950
NGB7043	593154	Bagelgrom K.87		Afghanistan	Landrace	1988-11-01
NGB7044	593155	Kabel K.162		Afghanistan	Landrace	1988-11-01
NGB7045	593156	Kabel K.165		Afghanistan	Landrace	1988-11-01
NGB7183	593157	Små II, Tystofte	1915	Denmark	Cultivar	1988-10-31	Tystofte Smaahvede; Cultivar release year: 1915
NGB7184	593158	Storaks Abed	1967	Denmark	Cultivar	1988-10-31	Selection in Squarehead; Cultivar release year: 1967
NGB7193	593159	Gusalek K.10 A		Afghanistan	Landrace	1988-10-31
NGB7194	593160	Vama K.40 A		Afghanistan	Landrace	1988-10-31
NGB7195	593161	Øtofte l.56	1956	Denmark	Cultivar	1988-10-31	(Tystofte Smaahvede x Pajbjerg Trifolium 360) x Atle; Cultivar release year: 1956
NGB7482	593162	Kosack	1984	Sweden	Cultivar	1988-12-16	(Mironovskaja 808 x Starke M) x Holme M; Cultivar release year: 1984
NGB7483	593163	Sleipner	1988	Sweden	Cultivar	1988-12-16	((WW 20102 x CB 149) x Maris Huntsman) x Bilbo; Cultivar release year: 1988; Cultivar approved year: 1988; Cultivar withdrawn year: 1999
NGB7484	593164	Rurik	1986	Sweden	Cultivar	1988-12-16	W20888/MEGA//URBAN/3/MARIS TEMPLAR
NGB8	593165	Ergo	1934	Sweden	Cultivar	1980-11-17	Ankar I x Jarl; Cultivar release year: 1934; Cultivar approved year: 1934; Cultivar marketing year: 1934; Cultivar withdrawn year: 1954
NGB8189	593166	Dronning	1940	Sweden	Cultivar	1989-10-31	Wilhelmina; Cultivar release year: 1940
NGB8194	593167	Konge II	1939	Denmark	Cultivar	1989-10-31	Selection from Konge (= Ideal x spontaneous cross); Cultivar release year: 1939
NGB8197	593168	Stand tystofte	1907	Denmark	Cultivar	1989-10-31	Squarehead; Cultivar release year: 1907
NGB8198	593169	Lantvete från Värmland		Sweden	Landrace	1989-10-31
NGB8199	593170	Gammalt Svenskt lantvete		Sweden	Landrace	1989-10-31
NGB8672	593171	Salut	1982	Sweden	Cultivar	1992-10-16	Dummy-27 x Starke; Cultivar release year: 1982
NGB8933	593172	Borg Abed	1966	Denmark	Cultivar	1990-10-24	Trifolium 14 x Abed 92
NGB8937	593173	Bankuta		Sweden	Cultivar	1990-10-24
NGB8946	593174	Brødtorp Pajo		Denmark	Landrace	1990-10-24
NGB8957	593175	Enger		Norway	Landrace	1990-10-24	Landrace from Rødenes
NGB8968	593176	Haukiala Pirola		Finland	Landrace	1990-10-24
NGB8973	593177	Ideal	1929	Denmark	Cultivar	1990-10-24	Trifolium 14 x spontaneous cross; Cultivar release year: 1929
NGB8999	593178	Sammets	1910	Sweden	Cultivar	1990-10-24	From Swedish landrace
NGB9	593179	Standard II	1936	Sweden	Cultivar	1980-11-17	Selection from Standard I; Cultivar marketing year: 1936; Cultivar withdrawn year: 1954
NGB9016	593181	Trifolium 14	1925	Denmark	Cultivar	1990-10-24	Wilhelmina; Cultivar release year: 1925
NGB9017	593182	Tystofte Stakket	1967	Denmark	Cultivar	1990-10-24	(s) Squarehead; Cultivar release year: 1967
NGB9020	593184	Varma Tammisto	1933	Finland	Cultivar	1990-10-24	Svea x local variety from Orimattila; Cultivar release year: 1933
NGB9057	593185	Hallandsvete		Sweden	Landrace	1990-10-24
NGB9062	593186	Mendel II	1952	Sweden	Cultivar	1990-10-24	Sol III x Vilhelmina; Cultivar release year: 1952; Cultivar approved year: 1952; Cultivar withdrawn year: 1957
NGB9078	593188	Kabel K.161		Afghanistan	Landrace	1990-10-24
NGB9079	593189	Pandshir K.156 A		Afghanistan	Landrace	1990-10-24
NGB9080	593190	Pandshir K.157		Afghanistan	Landrace	1990-10-24
NGB9118	593191	Nana	1975	Denmark	Cultivar	1990-10-24	Ibis x Stella; Cultivar release year: 1975
NGB9119	593192	Sarah	1976	Denmark	Cultivar	1990-10-24	(Nord x E 103) x Ibis; Cultivar release year: 1976
NGB9122	593193	Anja	1980	Denmark	Cultivar	1990-10-24	Kranich x Caribo; Cultivar release year: 1980
NGB9123	593194	Kraka	1980	Denmark	Cultivar	1990-10-24	Kranich x Caribo; Cultivar release year: 1980
NGB9925	593195	Portal	1990	Germany	Cultivar	1992-02-26	LP6289.65/LP2381.69; Cultivar release year: 1990
NGB9952	593196	Tjelvar	1984	Sweden	Cultivar	1992-06-04	Sture3D1 *4 x StureM3bM5M7; Cultivar release year: 1984; Cultivar approved year: 1988; Cultivar withdrawn year: 1997
NGB9953	593197	Tryggve	1990	Sweden	Cultivar	1992-06-04	(Riley x Holme) x (18614*3 x Helge); Cultivar release year: 1990; Cultivar approved year: 1990; Cultivar withdrawn year: 1998
