# Supplementary material for: Genotypic variation in winter wheat for fusarium foot rot and its biocontrol using Clonostachys rosea
Source: G3 (Bethesda). 2024 Oct 7;14(12):jkae240. doi: 10.1093/g3journal/jkae240 (PMC11631536; doi:10.1093/g3journal/jkae240)
Supplement: jkae240_Supplementary_Data [file jkae240_supplementary_data.zip › Table_S4_G3-2024-405205.xlsx]

## Sheet: Sheet 1
Table S4: Gene content of wheat genomic regions significantly (P < 0.00014) associated with phenotypic distribution of traits in ± 100 Kbp interval.
Trait	Treatment	SNP	chromosome	Position (cM)	Physical Range (± 100 Kbp)	GeneID	Gene.symbol	Start position	Stop position	Strand	exon_count	Aliases	description	other_designations
disease_score	Fg	Excalibur_c7026_2635	1A	53	30660747-30860747	123187889	LOC123187889	30750896	30770803	plus	22		E3 UFM1-protein ligase 1 homolog	E3 UFM1-protein ligase 1 homolog
						123187910	LOC123187910	30762083	30778696	minus	9		uncharacterized LOC123187910
						123187903	LOC123187903	30762884	30767414	plus	12		E3 UFM1-protein ligase 1 homolog	E3 UFM1-protein ligase 1 homolog
						123187923	LOC123187923	30796088	30800116	minus	6		protein FAR1-RELATED SEQUENCE 5-like	protein FAR1-RELATED SEQUENCE 11-like|protein FAR1-RELATED SEQUENCE 5-like
						123080473	LOC123080473	30848883	30851256	plus	5		cilia- and flagella-associated protein 298-like	cilia- and flagella-associated protein 298-like
						123187943	LOC123187943	30856610	30857985	minus	1		probable membrane-associated kinase regulator 3	probable membrane-associated kinase regulator 3
disease_score	Fg	BS00089497_51	2A	115	698190552-698390552	123191867	LOC123191867	698185624	698247991	plus	0		BTB/POZ and MATH domain-containing protein 1-like
						123190340	LOC123190340	698287472	698291844	plus	11		vacuolar cation/proton exchanger 1b-like	vacuolar cation/proton exchanger 1b-like
						123191868	LOC123191868	698376274	698377911	plus	4		uncharacterized LOC123191868	uncharacterized protein LOC123191868
disease_score	Fg	Kukri_c40121_373	2A	116	708367228-708567228	123190402	LOC123190402	708465439	708469750	plus	7		uncharacterized LOC123190402
						123190405	LOC123190405	708474521	708484895	plus	13		uncharacterized LOC123190405
						123186079	LOC123186079	708485510	708486314	plus	0		probable E3 ubiquitin-protein ligase ATL44
						123190407	LOC123190407	708526242	708528610	minus	1		probable L-type lectin-domain containing receptor kinase S.5	probable L-type lectin-domain containing receptor kinase S.5
						123190408	LOC123190408	708531159	708536118	minus	7		uncharacterized LOC123190408	uncharacterized protein LOC123190408
						123190410	LOC123190410	708536221	708538789	plus	4		protein MULTIPLE CHLOROPLAST DIVISION SITE 1-like	protein MULTIPLE CHLOROPLAST DIVISION SITE 1-like
						123190409	LOC123190409	708538936	708542445	minus	6		uncharacterized LOC123190409	uncharacterized protein LOC123190409
						123190406	LOC123190406	708542510	708545348	plus	1		pentatricopeptide repeat-containing protein At3g26782, mitochondrial-like	pentatricopeptide repeat-containing protein At3g26782, mitochondrial-like
						543461	LOC543461	708545707	708550225	minus	7	CDPK2, CDPK5, CPK2	calcium-dependent protein kinase 13	calcium-dependent protein kinase 13|calcium-dependent protein kinase 2
						123190411	LOC123190411	708558174	708562573	minus	7		uncharacterized LOC123190411	uncharacterized protein LOC123190411
disease_score	Fg	Ku_c33858_325	4B	73	498917889-499117889	123092923	LOC123092923	499009642	499019095	plus	21		protein VAC14 homolog	protein VAC14 homolog
						123092924	LOC123092924	499067273	499070403	plus	9	GS	glutamine synthetase cytosolic isozyme 1-2	glutamine synthetase cytosolic isozyme 1-2|glutamine synthetase isoform GSr1
						123092925	LOC123092925	499070921	499081035	minus	3		uncharacterized LOC123092925
disease_score	Fg	RFL_Contig2459_2314	4B	73	496576944-496776944	123092913	LOC123092913	496673958	496677928	plus	3		alpha,alpha-trehalose-phosphate synthase [UDP-forming] 6-like	alpha,alpha-trehalose-phosphate synthase [UDP-forming] 6-like
disease_score	Fg	BS00096604_51	4B/4D	71	401459971-401659971	123101039	TRNAG-CCC	401559382	401559452	minus	0		transfer RNA glycine (anticodon CCC)
						123098191	LOC123098191	401561417	401563545	minus	2		ethylene-responsive transcription factor 1-like	ethylene-responsive transcription factor 1-like
disease_score	contrast	BobWhite_c3564_81	7B	77	558179874-558379874	123162565	LOC123162565	558271333	558274317	plus	8		WAT1-related protein At3g45870-like	WAT1-related protein At3g45870-like
						123162566	LOC123162566	558275185	558276512	minus	2		protein METHYLENE BLUE SENSITIVITY 1-like	protein METHYLENE BLUE SENSITIVITY 1-like
						123156907	LOC123156907	558277346	558280107	minus	7	CYP23-a, CYP23-f	peptidyl-prolyl cis-trans isomerase CYP19-4-like	peptidyl-prolyl cis-trans isomerase CYP19-4-like|peptidyl-prolyl cis-trans isomerase CYP20-1-like|cyclophilin|cyclophilin B-B
						123156565	LOC123156565	558282844	558285248	minus	3		protein RER1A-like	protein RER1A-like
						123156564	LOC123156564	558285401	558291346	minus	12		type 2 DNA topoisomerase 6 subunit B-like	type 2 DNA topoisomerase 6 subunit B-like
						123160319	LOC123160319	558296627	558301377	plus	11		probable isoprenylcysteine alpha-carbonyl methylesterase ICMEL1	probable isoprenylcysteine alpha-carbonyl methylesterase ICMEL1
disease_score	contrast	BS00021972_51	7B	77	560971850-561171850	123162411	LOC123162411	561071676	561073850	minus	2		flavonoid 3'-monooxygenase CYP75B4-like	flavonoid 3'-monooxygenase CYP75B4-like
						123162359	LOC123162359	561074234	561080889	minus	9		protein DETOXIFICATION 16-like	protein DETOXIFICATION 16-like
						123162360	LOC123162360	561076684	561078283	plus	2		putative UPF0496 protein 2	putative UPF0496 protein 2
disease_score	contrast	Excalibur_rep_c111629_239	7B	77	557997913-558197913	123157439	LOC123157439	558093848	558099834	plus	17		ATP-citrate synthase beta chain protein 1-like	ATP-citrate synthase beta chain protein 1-like
disease_score	contrast	wsnp_Ex_rep_c109138_92064554	7B	77	565020015-565220015	123158178	LOC123158178	565090852	565092828	plus	2		tyrosine N-monooxygenase-like	tyrosine N-monooxygenase-like
						123161993	LOC123161993	565102661	565113331	plus	4		pentatricopeptide repeat-containing protein At4g21065-like	pentatricopeptide repeat-containing protein At4g21065-like
						123161994	LOC123161994	565113312	565120188	plus	8		uncharacterized LOC123161994	uncharacterized protein LOC123161994
						123161995	LOC123161995	565120288	565121824	minus	4		thylakoid lumenal 16.5 kDa protein, chloroplastic-like	thylakoid lumenal 16.5 kDa protein, chloroplastic-like
disease_score	contrast	BS00010557_51	7B	78	565020426-565220426	123158178	LOC123158178	565090852	565092828	plus	2		tyrosine N-monooxygenase-like	tyrosine N-monooxygenase-like
						123161993	LOC123161993	565102661	565113331	plus	4		pentatricopeptide repeat-containing protein At4g21065-like	pentatricopeptide repeat-containing protein At4g21065-like
						123161994	LOC123161994	565113312	565120188	plus	8		uncharacterized LOC123161994	uncharacterized protein LOC123161994
						123161995	LOC123161995	565120288	565121824	minus	4		thylakoid lumenal 16.5 kDa protein, chloroplastic-like	thylakoid lumenal 16.5 kDa protein, chloroplastic-like
disease_score	contrast	wsnp_Ku_rep_c68953_68153061	7B	78	574941072-575141072	100136970	LOC100136970	575033162	575041912	plus	10	ATPase2, HMA2-B1	cadmium/zinc-transporting ATPase HMA2	cadmium/zinc-transporting ATPase HMA2|ATPase-like zinc transporter-like|heavy metal transporting P1B-ATPase 2|putative ATPase-like zinc transporter
						123158901	LOC123158901	575043256	575049520	minus	4		peptidyl-prolyl cis-trans isomerase CYP28, chloroplastic-like	peptidyl-prolyl cis-trans isomerase CYP28, chloroplastic-like
						123158187	LOC123158187	575050216	575051655	plus	6		uncharacterized LOC123158187	uncharacterized protein LOC123158187
plant length	contrast	Ra_c956_2318	7A	228	740446670-740646670	123149897	LOC123149897	740432377	740513135	plus	3		uncharacterized LOC123149897
						123149895	LOC123149895	740459779	740463903	plus	3		putative disease resistance protein At1g50180	putative disease resistance protein At1g50180
						123149893	LOC123149893	740514222	740520371	minus	11		protease 2-like	protease 2-like
						123149896	LOC123149896	740522897	740525298	plus	5		coiled-coil domain-containing protein 12-like	coiled-coil domain-containing protein 12-like
						123149892	LOC123149892	740523685	740535509	minus	3		disease resistance protein Pik-2-like	disease resistance protein Pik-2-like
						123149898	LOC123149898	740546587	740554700	minus	3		uncharacterized LOC123149898	uncharacterized protein LOC123149898
						123147305	LOC123147305	740616526	740619583	minus	4		putative wall-associated receptor kinase-like 16	putative wall-associated receptor kinase-like 16
						123147306	LOC123147306	740621559	740622901	minus	2		wall-associated receptor kinase 2-like	wall-associated receptor kinase 2-like
						123147308	LOC123147308	740630129	740631394	plus	1		tricetin 3',4',5'-O-trimethyltransferase-like	tricetin 3',4',5'-O-trimethyltransferase-like
root_length	Fg	Kukri_c41694_285	6B	65	253095551-253295551	123136829	LOC123136829	253166866	253225437	minus	8		vacuolar-processing enzyme beta-isozyme 1-like	vacuolar-processing enzyme beta-isozyme 1-like
						123136835	LOC123136835	253175148	253179540	plus	5		uncharacterized LOC123136835
						123136828	LOC123136828	253182984	253186208	plus	5		uncharacterized LOC123136828	uncharacterized protein LOC123136828
						123136833	LOC123136833	253188033	253194463	minus	5		uncharacterized LOC123136833
						123136831	LOC123136831	253195342	253198801	minus	6		uncharacterized LOC123136831	uncharacterized protein LOC123136831
						123136832	LOC123136832	253212034	253224549	plus	11		uncharacterized LOC123136832	uncharacterized protein LOC123136832
						123136836	LOC123136836	253225834	253230215	minus	3		uncharacterized LOC123136836
						123136837	LOC123136837	253236378	253237735	plus	3		uncharacterized LOC123136837	uncharacterized protein LOC123136837
root_length	Fg	Tdurum_contig15235_951	6B	65	251868713-252068713	123136821	LOC123136821	251965501	251969255	plus	4		probable cinnamyl alcohol dehydrogenase	probable cinnamyl alcohol dehydrogenase
						123136822	LOC123136822	251975891	251977177	minus	0		transcription factor MYB44-like
						123136823	LOC123136823	251985339	251988585	minus	4		protein TIC 21, chloroplastic-like	protein TIC 21, chloroplastic-like
root_length	FgCr	Excalibur_rep_c101407_222	7A	114	87066664-87266664	123154871	LOC123154871	87148968	87150650	minus	2		probable glutathione S-transferase GSTU6	probable glutathione S-transferase GSTU6
						123150774	LOC123150774	87151465	87157670	minus	8		protein FAR-RED ELONGATED HYPOCOTYL 3-like	protein FAR-RED ELONGATED HYPOCOTYL 3-like
						123149724	LOC123149724	87159467	87169181	minus	13		pre-mRNA-processing-splicing factor 8A-like	pre-mRNA-processing-splicing factor 8A-like
						123148630	LOC123148630	87244834	87254111	plus	19		AP-1 complex subunit gamma-2-like	AP-1 complex subunit gamma-2-like
						123149460	LOC123149460	87257244	87258871	minus	1		RING-H2 finger protein ATL47-like	RING-H2 finger protein ATL47-like
shoot length	Fg	wsnp_Ex_c17914_26681837	7D	139	502741752-502941752	123171202	LOC123171202	502738040	502744470	minus	0		uncharacterized LOC123171202
						123167875	LOC123167875	502744101	502747919	minus	2		uncharacterized LOC123167875	uncharacterized protein LOC123167875
						123163721	LOC123163721	502799842	502800711	minus	3		uncharacterized LOC123163721	uncharacterized protein LOC123163721
						123165400	LOC123165400	502806446	502811168	minus	8		alpha/beta hydrolase domain-containing protein 17C-like	alpha/beta hydrolase domain-containing protein 17C-like
						123163706	LOC123163706	502829896	502835126	minus	10		alpha-L-fucosidase 2-like	alpha-L-fucosidase 2-like
						123163707	LOC123163707	502841466	502854378	minus	13		diacylglycerol kinase 5-like	diacylglycerol kinase 5-like
						123163708	LOC123163708	502854865	502859533	plus	6		uncharacterized LOC123163708
						123164612	LOC123164612	502924035	502927467	plus	2		something about silencing protein 10-like	something about silencing protein 10-like
						123169510	LOC123169510	502930512	502934092	minus	6		amino acid transporter AVT6A-like	amino acid transporter AVT6A-like
						123169511	LOC123169511	502935261	502936498	plus	1		E3 ubiquitin-protein ligase RING1-like	E3 ubiquitin-protein ligase RING1-like
						123169512	LOC123169512	502938696	502941376	minus	5		uncharacterized LOC123169512
shoot length	contrast	Ra_c956_2318	7A	228	740446670-740646670	123149897	LOC123149897	740432377	740513135	plus	3		uncharacterized LOC123149897
						123149895	LOC123149895	740459779	740463903	plus	3		putative disease resistance protein At1g50180	putative disease resistance protein At1g50180
						123149893	LOC123149893	740514222	740520371	minus	11		protease 2-like	protease 2-like
						123149896	LOC123149896	740522897	740525298	plus	5		coiled-coil domain-containing protein 12-like	coiled-coil domain-containing protein 12-like
						123149892	LOC123149892	740523685	740535509	minus	3		disease resistance protein Pik-2-like	disease resistance protein Pik-2-like
						123149898	LOC123149898	740546587	740554700	minus	3		uncharacterized LOC123149898	uncharacterized protein LOC123149898
						123147305	LOC123147305	740616526	740619583	minus	4		putative wall-associated receptor kinase-like 16	putative wall-associated receptor kinase-like 16
						123147306	LOC123147306	740621559	740622901	minus	2		wall-associated receptor kinase 2-like	wall-associated receptor kinase 2-like
						123147308	LOC123147308	740630129	740631394	plus	1		tricetin 3',4',5'-O-trimethyltransferase-like	tricetin 3',4',5'-O-trimethyltransferase-like
